# Supplementary material for: Sensory Evaluation and Model Prediction of Vacuum-Packed Fresh Corn during Long-Term Storage
Source: Foods. 2023 Jan 19;12(3):478. doi: 10.3390/foods12030478 (PMC9914152; doi:10.3390/foods12030478)
Supplement: Supplementary file 1 [file foods-12-00478-s001.zip]

Archive with 1 entries (1 files):
- foods-2114716-supplementary.pdf
